# Supplementary material for: Peripheral and central immune cell reservoirs in tissues from asymptomatic cats chronically infected with feline immunodeficiency virus
Source: PLoS One. 2017 Apr 6;12(4):e0175327. doi: 10.1371/journal.pone.0175327 (PMC5383277; doi:10.1371/journal.pone.0175327)
Supplement: S1 Dataset — (XLSX) [file pone.0175327.s001.xlsx]

## Sheet: Sheet1
Document Name: ABD FIV PROJ PBMC CD4 RNA DNA.sds												Document Name: PMBC FIV GAPDH RNA and DNA.sds												Document Name: ABD FIV PROJ PMBC CD8 RNA DNA.sds												Document Name: ABD FIV PROJ PBMC CD21 RNA DNA.sds												Document Name: Plasma FIV RNA.sds
Plate Type: Standard Curve												Plate Type: Standard Curve												Plate Type: Standard Curve												Plate Type: Standard Curve												Plate Type: Standard Curve
User: INSTR-ADMIN												User: INSTR-ADMIN												User: INSTR-ADMIN												User: INSTR-ADMIN												User: INSTR-ADMIN
Document Information												Document Information												Document Information												Document Information												Document Information
Operator: INSTR-ADMIN												Operator: INSTR-ADMIN												Operator: INSTR-ADMIN												Operator: INSTR-ADMIN												Operator: INSTR-ADMIN
Run Date: Monday	July 20	2015 10:15:22										Run Date: Thursday	July 02	2015 10:54:55										Run Date: Tuesday	July 21	2015 09:44:21										Run Date: Thursday	July 23	2015 13:49:42										Run Date: Tuesday	June 30
Last Modified: Monday	July 20	2015 12:07:44										Last Modified: Thursday	July 02	2015 12:47:25										Last Modified: Tuesday	July 21	2015 11:36:46										Last Modified: Thursday	July 23	2015 15:42:14										Last Modified: Tuesday	June 30
Instrument Type: Applied Biosystems 7300 Real-Time PCR System												Instrument Type: Applied Biosystems 7300 Real-Time PCR System												Instrument Type: Applied Biosystems 7300 Real-Time PCR System												Instrument Type: Applied Biosystems 7300 Real-Time PCR System												Instrument Type: Applied Biosystems 7300 Real-Time PCR System
Comments:												Comments:												Comments:												Comments:												Comments:
FIV ABD PROJ PBMC CD4												Abd FIV Proj PBMC RNA/DNA												FIV ABD PROJ PMBC CD8 RNA DNA												FIV ABD PROJ PBMC CD21 RNA DNA												FIV ABD PROJ PLASMA RNA
Thermal Cycler Profile												Thermal Cycler Profile												Thermal Cycler Profile												Thermal Cycler Profile												Thermal Cycler Profile
Stage	Repetitions	Temperature	Time	Ramp Rate	Auto Increment							Stage	Repetitions	Temperature	Time	Ramp Rate	Auto Increment							Stage	Repetitions	Temperature	Time	Ramp Rate	Auto Increment							Stage	Repetitions	Temperature	Time	Ramp Rate	Auto Increment							Stage	Repetitions
1	1	50.0 °C	02:00:00	Auto								1	1	50.0 °C	02:00:00	Auto								1	1	50.0 °C	02:00:00	Auto								1	1	50.0 °C	02:00:00	Auto								1	1
2	1	95.0 °C	02:00:00	Auto								2	1	95.0 °C	02:00:00	Auto								2	1	95.0 °C	02:00:00	Auto								2	1	95.0 °C	02:00:00	Auto								2	1
3	40	95.0 °C	00:15:00	Auto								3	40	95.0 °C	00:15:00	Auto								3	40	95.0 °C	00:15:00	Auto								3	40	95.0 °C	00:15:00	Auto								3	40
		58.0 °C	00:30:00	Auto										58.0 °C	00:30:00	Auto										58.0 °C	00:30:00	Auto										58.0 °C	00:30:00	Auto
		68.0 °C	00:30:00	Auto										68.0 °C	00:30:00	Auto										68.0 °C	00:30:00	Auto										68.0 °C	00:30:00	Auto
4 (Dissociation)	1	95.0 °C	00:15:00	Auto								4 (Dissociation)	1	95.0 °C	00:15:00	Auto								4 (Dissociation)	1	95.0 °C	00:15:00	Auto								4 (Dissociation)	1	95.0 °C	00:15:00	Auto								4 (Dissociation)	1
		60.0 °C	01:00:00	Auto										60.0 °C	01:00:00	Auto										60.0 °C	01:00:00	Auto										60.0 °C	01:00:00	Auto
		95.0 °C	00:15:00	Auto										95.0 °C	00:15:00	Auto										95.0 °C	00:15:00	Auto										95.0 °C	00:15:00	Auto
		60.0 °C	00:15:00	Auto										60.0 °C	00:15:00	Auto										60.0 °C	00:15:00	Auto										60.0 °C	00:15:00	Auto
Standard 7300 Mode												Standard 7300 Mode												Standard 7300 Mode												Standard 7300 Mode												Standard 7300 Mode
Data Collection : Stage 3 Step 3												Data Collection : Stage 3 Step 3												Data Collection : Stage 3 Step 3												Data Collection : Stage 3 Step 3												Data Collection : Stage 3 Step 3
PCR Volume: 25 µL												PCR Volume: 25 µL												PCR Volume: 25 µL												PCR Volume: 25 µL												PCR Volume: 25 µL
Standard Curve Information												Standard Curve Information												Standard Curve Information												Standard Curve Information												Well	Sample Name
Detector Name	Slope	Intercept	R2	Number of Standards	Number of Unknowns							Detector Name	Slope	Intercept	R2	Number of Standards	Number of Unknowns							Detector Name	Slope	Intercept	R2	Number of Standards	Number of Unknowns							Detector Name	Slope	Intercept	R2	Number of Standards	Number of Unknowns							A2	165
Syber FIV gag	-0.627572	22.2448	1	2	49							Syber FIV gag	1	11.0901	1	2	52							Syber FIV gag	1	13.5008	1	2	43							Syber FIV gag	1	14.776	1	2	43							B2	165
																																																C2	165
Well	Sample Name	Detector	Task	Ct	StdDev Ct	Qty	Mean Qty	StdDev Qty	Filtered	Tm		Well	Sample Name	Detector	Task	Ct	StdDev Ct	Qty	Mean Qty	StdDev Qty	Filtered	Tm		Well	Sample Name	Detector	Task	Ct	StdDev Ct	Qty	Mean Qty	StdDev Qty	Filtered	Tm		Well	Sample Name	Detector	Task	Ct	StdDev Ct	Qty	Mean Qty	StdDev Qty	Filtered	Tm		C1	183
F1	165 FIV DNA PBMC CD4	Syber FIV gag	Unknown	29.0837	1.23	1.26633e-11	9.54318e-12	8.42244e-12		78.3		A2	165 PBMC DNA FIV	Syber FIV gag	Unknown	24.8837	0.289	62200000000000	60000000000000	33600000000000		77.6		F1	165 FIV PBMC CD8 DNA	Syber FIV gag	Unknown	30.5745	0.445	1.18506e+17	1.58257e+17	1.41753e+17		78.2		F1	165 FIV PBMC CD21 DNA	Syber FIV gag	Unknown	29.5567	0.912	603535000000000	9265910000000000	1.48194e+16		78.2		D1	183
G1	165 FIV DNA PBMC CD4	Syber FIV gag	Unknown	29.0207	1.23	1.59604e-11	9.54318e-12	8.42244e-12		78		B2	165 PBMC DNA FIV	Syber FIV gag	Unknown	25.0561	0.289	92500000000000	60000000000000	33600000000000		77.9		G1	165 FIV PBMC CD8 DNA	Syber FIV gag	Unknown	30.1096	0.445	4.06234e+16	1.58257e+17	1.41753e+17		78.2		G1	165 FIV PBMC CD21 DNA	Syber FIV gag	Unknown	29.6881	0.912	816784000000000	9265910000000000	1.48194e+16		78.2		E1	183
H1	165 FIV DNA PBMC CD4	Syber FIV gag	Unknown	31.1747	1.23	5.89917e-15	9.54318e-12	8.42244e-12		78		C2	165 PBMC DNA FIV	Syber FIV gag	Unknown	24.493	0.289	25300000000000	60000000000000	33600000000000		77.9		H1	165 FIV PBMC CD8 DNA	Syber FIV gag	Unknown	31	0.445	3.15642e+17	1.58257e+17	1.41753e+17		74.9		H1	165 FIV PBMC CD21 DNA	Syber FIV gag	Unknown	31.1972	0.912	2.63774e+16	9265910000000000	1.48194e+16		77.9		D2	184
E3	165 FIV RNA PBMC CD4	Syber FIV gag	Unknown	34.0837	0.0782	1.36577e-19	1.13805e-19	3.22047e-20		78.9		B7	165 PBMC DNA GAPDH	Syber FIV gag	Unknown	16.1498	0.0442	115000	126000	13000		79.4		E3	165 FIV PBMC CD8 RNA	Syber FIV gag	Unknown	Undetermined					Noisy BL	75.5		E3	165 FIV PBMC CD21 RNA	Syber FIV gag	Unknown	Undetermined						84.6		E2	184
F3	165 FIV RNA PBMC CD4	Syber FIV gag	Unknown	34.1943	0.0782	9.10332e-20	1.13805e-19	3.22047e-20		78.9		C7	165 PBMC DNA GAPDH	Syber FIV gag	Unknown	16.1841	0.0442	124000	126000	13000		79.7		F3	165 FIV PBMC CD8 RNA	Syber FIV gag	Unknown	Undetermined						80.4		F3	165 FIV PBMC CD21 RNA	Syber FIV gag	Unknown	Undetermined						84.3		F2	184
G3	165 FIV RNA PBMC CD4	Syber FIV gag	Unknown	Undetermined	0.0782				Noisy BL	78.6		D7	165 PBMC DNA GAPDH	Syber FIV gag	Unknown	16.2375	0.0442	140000	126000	13000		79.7		G3	165 FIV PBMC CD8 RNA	Syber FIV gag	Unknown	Undetermined						77.6		G3	165 FIV PBMC CD21 RNA	Syber FIV gag	Unknown	Undetermined					Noisy BL	77.6		F1	185
A6	165 GAPDH DNA PBMC CD4	Syber FIV gag	Unknown	21.0288	0.37	86.6235	635.651	480		79.6		C4	165 PBMC RNA FIV	Syber FIV gag	Unknown	Undetermined						80.1		A6	165 GAPDH PBMC CD8 DNA	Syber FIV gag	Unknown	19.8691	0.298	2335270	5821890	3194410		79.5		A6	165 GAPDH PBMC CD21 DNA	Syber FIV gag	Unknown	20.4259	0.0578	446618	521709	67216.1		79.4		G1	185
B6	165 GAPDH DNA PBMC CD4	Syber FIV gag	Unknown	20.4076	0.37	846.285	635.651	480		79.6		D4	165 PBMC RNA FIV	Syber FIV gag	Unknown	Undetermined					Noisy BL	78.5		B6	165 GAPDH PBMC CD8 DNA	Syber FIV gag	Unknown	20.4357	0.298	8607730	5821890	3194410		79.7		B6	165 GAPDH PBMC CD21 DNA	Syber FIV gag	Unknown	20.5366	0.0578	576257	521709	67216.1		79.8		H1	185
C6	165 GAPDH DNA PBMC CD4	Syber FIV gag	Unknown	20.3693	0.37	974.044	635.651	480		79.9		E4	165 PBMC RNA FIV	Syber FIV gag	Unknown	Undetermined					Noisy BL	70.9		C6	165 GAPDH PBMC CD8 DNA	Syber FIV gag	Unknown	20.3152	0.298	6522660	5821890	3194410		79.7		C6	165 GAPDH PBMC CD21 DNA	Syber FIV gag	Unknown	20.5102	0.0578	542250	521709	67216.1		79.8		A3	186
A8	165 GAPDH RNA PBMC CD4	Syber FIV gag	Unknown	25.0227	0.15	3.7462e-05	4.1362e-05	2.19562e-05		79.9		D9	165 PBMC RNA GAPDH	Syber FIV gag	Unknown	24.0892	0.203	9980000000000	6500000000000	3120000000000		80.4		A8	165 GAPDH PBMC CD8 RNA	Syber FIV gag	Unknown	27.8354	0.122	216064000000000	302352000000000	79565500000000		79.7		A8	165 GAPDH PBMC CD21 RNA	Syber FIV gag	Unknown	27.5583	0.139	6057820000000	6388360000000	2042760000000		79.8		G2	186
B8	165 GAPDH RNA PBMC CD4	Syber FIV gag	Unknown	24.8725	0.15	6.50069e-05	4.1362e-05	2.19562e-05		79.9		E9	165 PBMC RNA GAPDH	Syber FIV gag	Unknown	23.6877	0.203	3960000000000	6500000000000	3120000000000		80.4		B8	165 GAPDH PBMC CD8 RNA	Syber FIV gag	Unknown	28.0723	0.122	372818000000000	302352000000000	79565500000000		79.7		B8	165 GAPDH PBMC CD21 RNA	Syber FIV gag	Unknown	27.4322	0.139	4531030000000	6388360000000	2042760000000		79.8		H2	186
H7	165 GAPDH RNA PBMC CD4	Syber FIV gag	Unknown	25.1726	0.15	2.16171e-05	4.1362e-05	2.19562e-05		80.2		F9	165 PBMC RNA GAPDH	Syber FIV gag	Unknown	23.8347	0.203	5550000000000	6500000000000	3120000000000		80.4		H7	165 GAPDH PBMC CD8 RNA	Syber FIV gag	Unknown	28.0035	0.122	318174000000000	302352000000000	79565500000000		79.7		H7	165 GAPDH PBMC CD21 RNA	Syber FIV gag	Unknown	27.7093	0.139	8576230000000	6388360000000	2042760000000		79.8		B3	187
C1	183 FIV DNA PBMC CD4	Syber FIV gag	Unknown	39.4805	3.88	3.43475e-28	3.37296e-18	5.84214e-18		70.7		C1	183 PBMC DNA FIV	Syber FIV gag	Unknown	Undetermined						81		C1	183 FIV PBMC CD8 DNA	Syber FIV gag	Unknown	Undetermined						71.6		C1	183 FIV PBMC CD21 DNA	Syber FIV gag	Unknown	36		1.67509e+21				77.6		C3	187
D1	183 FIV DNA PBMC CD4	Syber FIV gag	Unknown	32.9103	3.88	1.01189e-17	3.37296e-18	5.84214e-18		75.5		D1	183 PBMC DNA FIV	Syber FIV gag	Unknown	Undetermined						81.6		D1	183 FIV PBMC CD8 DNA	Syber FIV gag	Unknown	Undetermined						71.6		D1	183 FIV PBMC CD21 DNA	Syber FIV gag	Unknown	Undetermined						70.5		D3	187
E1	183 FIV DNA PBMC CD4	Syber FIV gag	Unknown	39.7578	3.88	1.24163e-28	3.37296e-18	5.84214e-18		72.2		E1	183 PBMC DNA FIV	Syber FIV gag	Unknown	35.3777		1.94e+24				77.6		E1	183 FIV PBMC CD8 DNA	Syber FIV gag	Unknown	34.0405		3.46512e+20				75.2		E1	183 FIV PBMC CD21 DNA	Syber FIV gag	Unknown	Undetermined						78.5		A1	FIV NTC
B3	183 FIV RNA PBMC CD4	Syber FIV gag	Unknown	Undetermined						77.4		D6	183 PBMC DNA GAPDH	Syber FIV gag	Unknown	16.7885	0.318	499000	267000	203000		79.4		B3	183 FIV PBMC CD8 RNA	Syber FIV gag	Unknown	Undetermined						76.4		B3	183 FIV PBMC CD21 RNA	Syber FIV gag	Unknown	Undetermined						71.7		B1	FIV STD 10E6
C3	183 FIV RNA PBMC CD4	Syber FIV gag	Unknown	Undetermined						74.3		E6	183 PBMC DNA GAPDH	Syber FIV gag	Unknown	16.3523	0.318	183000	267000	203000		79.4		C3	183 FIV PBMC CD8 RNA	Syber FIV gag	Unknown	Undetermined						78.5		C3	183 FIV PBMC CD21 RNA	Syber FIV gag	Unknown	Undetermined					Noisy BL	75.2		E3	RT-
D3	183 FIV RNA PBMC CD4	Syber FIV gag	Unknown	Undetermined						74.9		F6	183 PBMC DNA GAPDH	Syber FIV gag	Unknown	16.1688	0.318	120000	267000	203000		79.4		D3	183 FIV PBMC CD8 RNA	Syber FIV gag	Unknown	Undetermined					Noisy BL	73.4		D3	183 FIV PBMC CD21 RNA	Syber FIV gag	Unknown	Undetermined						76.1		F3	RT-
F5	183 GAPDH DNA PBMC CD4	Syber FIV gag	Unknown	17.3279	0.415	68363900	623985000	715362000		79.9		E3	183 PBMC RNA FIV	Syber FIV gag	Unknown	Undetermined						76.1		F5	183 GAPDH PBMC CD8 DNA	Syber FIV gag	Unknown	18.547	0.223	111226	205365	99952.8		79.5		F5	183 GAPDH PBMC CD21 DNA	Syber FIV gag	Unknown	18.4922	0.103	5203.04	4274.16	975		79.8		G3	RT-
G5	183 GAPDH DNA PBMC CD4	Syber FIV gag	Unknown	16.8659	0.415	372452000	623985000	715362000		79.6		F3	183 PBMC RNA FIV	Syber FIV gag	Unknown	Undetermined						79.4		G5	183 GAPDH PBMC CD8 DNA	Syber FIV gag	Unknown	18.9925	0.223	310261	205365	99952.8		79.5		G5	183 GAPDH PBMC CD21 DNA	Syber FIV gag	Unknown	18.4155	0.103	4360.94	4274.16	975		79.4
H5	183 GAPDH DNA PBMC CD4	Syber FIV gag	Unknown	16.499	0.415	1431140000	623985000	715362000		79.6		G3	183 PBMC RNA FIV	Syber FIV gag	Unknown	Undetermined						81.3		H5	183 GAPDH PBMC CD8 DNA	Syber FIV gag	Unknown	18.79	0.223	194607	205365	99952.8		79.1		H5	183 GAPDH PBMC CD21 DNA	Syber FIV gag	Unknown	18.289	0.103	3258.51	4274.16	975		79.4
E7	183 GAPDH RNA PBMC CD4	Syber FIV gag	Unknown	25.6997	0.216	3.12448e-06	1.59385e-06	1.33277e-06		80.2		F8	183 PBMC RNA GAPDH	Syber FIV gag	Unknown	20.5791	0.425	3080000000	12200000000	7990000000		80.4		E7	183 GAPDH PBMC CD8 RNA	Syber FIV gag	Unknown	23.4456	0.197	8805380000	15472500000	6343710000		80.4		E7	183 GAPDH PBMC CD21 RNA	Syber FIV gag	Unknown	23.2314	0.227	285402000	517329000	267890000		80.3
F7	183 GAPDH RNA PBMC CD4	Syber FIV gag	Unknown	26.0194	0.216	9.66886e-07	1.59385e-06	1.33277e-06		80.2		G8	183 PBMC RNA GAPDH	Syber FIV gag	Unknown	21.2821	0.425	15600000000	12200000000	7990000000		80.4		F7	183 GAPDH PBMC CD8 RNA	Syber FIV gag	Unknown	23.7097	0.197	16178200000	15472500000	6343710000		80.4		F7	183 GAPDH PBMC CD21 RNA	Syber FIV gag	Unknown	23.435	0.227	456027000	517329000	267890000		80.3
G7	183 GAPDH RNA PBMC CD4	Syber FIV gag	Unknown	26.1113	0.216	6.9017e-07	1.59385e-06	1.33277e-06		80.2		H8	183 PBMC RNA GAPDH	Syber FIV gag	Unknown	21.3447	0.425	18000000000	12200000000	7990000000		80.4		G7	183 GAPDH PBMC CD8 RNA	Syber FIV gag	Unknown	23.8319	0.197	21433800000	15472500000	6343710000		80		G7	183 GAPDH PBMC CD21 RNA	Syber FIV gag	Unknown	23.6847	0.227	810556000	517329000	267890000		80
A2	184 FIV DNA PBMC CD4	Syber FIV gag	Unknown	31.0132	0.941	1.06678e-14	3.12624e-12	5.32371e-12		78		D2	184 PBMC DNA FIV	Syber FIV gag	Unknown	25.69	0.0478	398000000000000	352000000000000	39900000000000		77.9		A2	184 FIV PBMC CD8 DNA	Syber FIV gag	Unknown	30.0817	0.179	3.80936e+16	2.76166e+16	1.06258e+16		78.2		A2	184 FIV PBMC CD21 DNA	Syber FIV gag	Unknown	29.6221	0.777	701626000000000	5846220000000000	8868170000000000		77.9
B2	184 FIV DNA PBMC CD4	Syber FIV gag	Unknown	30.418	0.941	9.47192e-14	3.12624e-12	5.32371e-12		78.3		E2	184 PBMC DNA FIV	Syber FIV gag	Unknown	25.6101	0.0478	331000000000000	352000000000000	39900000000000		77.9		B2	184 FIV PBMC CD8 DNA	Syber FIV gag	Unknown	29.9465	0.179	2.79081e+16	2.76166e+16	1.06258e+16		78.2		B2	184 FIV PBMC CD21 DNA	Syber FIV gag	Unknown	30.9824	0.777	1.60863e+16	5846220000000000	8868170000000000		78.2
C2	184 FIV DNA PBMC CD4	Syber FIV gag	Unknown	29.1687	0.941	9.27334e-12	3.12624e-12	5.32371e-12		78.3		F2	184 PBMC DNA FIV	Syber FIV gag	Unknown	25.6046	0.0478	327000000000000	352000000000000	39900000000000		77.9		C2	184 FIV PBMC CD8 DNA	Syber FIV gag	Unknown	29.7274	0.179	1.6848e+16	2.76166e+16	1.06258e+16		78.5		C2	184 FIV PBMC CD21 DNA	Syber FIV gag	Unknown	29.6515	0.777	750774000000000	5846220000000000	8868170000000000		78.2
A4	184 FIV RNA PBMC CD4	Syber FIV gag	Unknown	Undetermined						87.1		E7	184 PBMC DNA GAPDH	Syber FIV gag	Unknown	16.6871	0.158	395000	307000	102000		79.4		A4	184 FIV PBMC CD8 RNA	Syber FIV gag	Unknown	Undetermined					Noisy BL	78.2		A4	184 FIV PBMC CD21 RNA	Syber FIV gag	Unknown	Undetermined						89
B4	184 FIV RNA PBMC CD4	Syber FIV gag	Unknown	36		1.20751e-22				78.6		F7	184 PBMC DNA GAPDH	Syber FIV gag	Unknown	16.3821	0.158	196000	307000	102000		79.4		B4	184 FIV PBMC CD8 RNA	Syber FIV gag	Unknown	Undetermined					Noisy BL	78.5		B4	184 FIV PBMC CD21 RNA	Syber FIV gag	Unknown	Undetermined						83.1
H3	184 FIV RNA PBMC CD4	Syber FIV gag	Unknown	Undetermined						78.6		G7	184 PBMC DNA GAPDH	Syber FIV gag	Unknown	16.6085	0.158	330000	307000	102000		79.4		H3	184 FIV PBMC CD8 RNA	Syber FIV gag	Unknown	Undetermined					Noisy BL	78.5		H3	184 FIV PBMC CD21 RNA	Syber FIV gag	Unknown	Undetermined						78.5
D6	184 GAPDH DNA PBMC CD4	Syber FIV gag	Unknown	20.7138	0.236	275.176	905.554	569		79.9		F4	184 PBMC RNA FIV	Syber FIV gag	Unknown	38.2577		1.47e+27				78.8		D6	184 GAPDH PBMC CD8 DNA	Syber FIV gag	Unknown	19.3124	0.168	647974	439720	181675		79.7		D6	184 GAPDH PBMC CD21 DNA	Syber FIV gag	Unknown	18.8555	0.178	12008.9	7944.33	3520.06		79.8
E6	184 GAPDH DNA PBMC CD4	Syber FIV gag	Unknown	20.2741	0.236	1381.05	905.554	569		79.9		G4	184 PBMC RNA FIV	Syber FIV gag	Unknown	Undetermined					Noisy BL	70.9		E6	184 GAPDH PBMC CD8 DNA	Syber FIV gag	Unknown	19.054	0.168	357465	439720	181675		79.7		E6	184 GAPDH PBMC CD21 DNA	Syber FIV gag	Unknown	18.5485	0.178	5923.22	7944.33	3520.06		79.8
F6	184 GAPDH DNA PBMC CD4	Syber FIV gag	Unknown	20.3461	0.236	1060.43	905.554	569		79.9		H4	184 PBMC RNA FIV	Syber FIV gag	Unknown	Undetermined						78.8		F6	184 GAPDH PBMC CD8 DNA	Syber FIV gag	Unknown	18.9973	0.168	313720	439720	181675		79.7		F6	184 GAPDH PBMC CD21 DNA	Syber FIV gag	Unknown	18.5469	0.178	5900.84	7944.33	3520.06		79.4
C8	184 GAPDH RNA PBMC CD4	Syber FIV gag	Unknown	25.0656	0.557	3.20083e-05	1.46482e-05	1.59564e-05		80.2		A10	184 PBMC RNA GAPDH	Syber FIV gag	Unknown	24.0312	0.477	8730000000000	3810000000000	4270000000000		79.7		C8	184 GAPDH PBMC CD8 RNA	Syber FIV gag	Unknown	22.4135	0.598	817922000	4339510000	5670440000		80.4		C8	184 GAPDH PBMC CD21 RNA	Syber FIV gag	Unknown	24.0828	0.224	2027150000	3440480000	1850970000		80.3
D8	184 GAPDH RNA PBMC CD4	Syber FIV gag	Unknown	25.349	0.557	1.13139e-05	1.46482e-05	1.59564e-05		80.2		G9	184 PBMC RNA GAPDH	Syber FIV gag	Unknown	23.148	0.477	1140000000000	3810000000000	4270000000000		80.4		D8	184 GAPDH PBMC CD8 RNA	Syber FIV gag	Unknown	22.6213	0.598	1319860000	4339510000	5670440000		80.4		D8	184 GAPDH PBMC CD21 RNA	Syber FIV gag	Unknown	24.2167	0.224	2758630000	3440480000	1850970000		80.3
E8	184 GAPDH RNA PBMC CD4	Syber FIV gag	Unknown	26.1395	0.557	6.22361e-07	1.46482e-05	1.59564e-05		80.2		H9	184 PBMC RNA GAPDH	Syber FIV gag	Unknown	23.2795	0.477	1550000000000	3810000000000	4270000000000		80.1		E8	184 GAPDH PBMC CD8 RNA	Syber FIV gag	Unknown	23.5375	0.598	10880800000	4339510000	5670440000		80.4		E8	184 GAPDH PBMC CD21 RNA	Syber FIV gag	Unknown	24.5191	0.224	5535660000	3440480000	1850970000		80.3
D2	186 FIV DNA PBMC CD4	Syber FIV gag	Unknown	29.1433	0.308	1.01766e-11	7.94983e-12	5.60652e-12		78.6		F1	185 PBMC DNA FIV	Syber FIV gag	Unknown	Undetermined						81		D2	186 FIV PBMC CD8 DNA	Syber FIV gag	Unknown	28.1518	0.522	447750000000000	2497060000000000	2046880000000000		78.5		D2	186 FIV PBMC CD21 DNA	Syber FIV gag	Unknown	27.9031	0.114	13402300000000	15418000000000	4292340000000		78.5
E2	186 FIV DNA PBMC CD4	Syber FIV gag	Unknown	29.6524	0.308	1.57202e-12	7.94983e-12	5.60652e-12		78.6		G1	185 PBMC DNA FIV	Syber FIV gag	Unknown	36		8.13e+24				73.4		E2	186 FIV PBMC CD8 DNA	Syber FIV gag	Unknown	29.158	0.522	4541510000000000	2497060000000000	2046880000000000		78.5		E2	186 FIV PBMC CD21 DNA	Syber FIV gag	Unknown	27.873	0.114	12504500000000	15418000000000	4292340000000		78.5
F2	186 FIV DNA PBMC CD4	Syber FIV gag	Unknown	29.0961	0.308	1.21009e-11	7.94983e-12	5.60652e-12		78.3		H1	185 PBMC DNA FIV	Syber FIV gag	Unknown	Undetermined						80.7		F2	186 FIV PBMC CD8 DNA	Syber FIV gag	Unknown	28.8991	0.522	2501920000000000	2497060000000000	2046880000000000		78.5		F2	186 FIV PBMC CD21 DNA	Syber FIV gag	Unknown	28.0845	0.114	20347200000000	15418000000000	4292340000000		78.5
C4	186 FIV RNA PBMC CD4	Syber FIV gag	Unknown	Undetermined					Noisy BL	78.9		A7	185 PBMC DNA GAPDH	Syber FIV gag	Unknown	16.0479	0.147	90700	138000	42200		78.8		C4	186 FIV PBMC CD8 RNA	Syber FIV gag	Unknown	Undetermined					Noisy BL	71.6		C4	186 FIV PBMC CD21 RNA	Syber FIV gag	Unknown	Undetermined					Noisy BL	74.3
D4	186 FIV RNA PBMC CD4	Syber FIV gag	Unknown	Undetermined						85.8		G6	185 PBMC DNA GAPDH	Syber FIV gag	Unknown	16.2665	0.147	150000	138000	42200		79.1		D4	186 FIV PBMC CD8 RNA	Syber FIV gag	Unknown	Undetermined						87.2		D4	186 FIV PBMC CD21 RNA	Syber FIV gag	Unknown	Undetermined					Noisy BL	78.5
E4	186 FIV RNA PBMC CD4	Syber FIV gag	Unknown	Undetermined						87.8		H6	185 PBMC DNA GAPDH	Syber FIV gag	Unknown	16.3265	0.147	172000	138000	42200		79.1		E4	186 FIV PBMC CD8 RNA	Syber FIV gag	Unknown	Undetermined						74.9		E4	186 FIV PBMC CD21 RNA	Syber FIV gag	Unknown	Undetermined						72.6
A7	186 GAPDH DNA PBMC CD4	Syber FIV gag	Unknown	20.2524	0.0666	1495.72	2018.8	455		79.3		A4	185 PBMC RNA FIV	Syber FIV gag	Unknown	Undetermined						79.4		A7	186 GAPDH PBMC CD8 DNA	Syber FIV gag	Unknown	19.2578	0.12	571481	533496	137205		79.1		A7	186 GAPDH PBMC CD21 DNA	Syber FIV gag	Unknown	19.1396	0.107	23101.7	26264.2	6823.31		79.4
G6	186 GAPDH DNA PBMC CD4	Syber FIV gag	Unknown	20.143	0.0666	2233.92	2018.8	455		79.6		B4	185 PBMC RNA FIV	Syber FIV gag	Unknown	Undetermined						74.3		G6	186 GAPDH PBMC CD8 DNA	Syber FIV gag	Unknown	19.3122	0.12	647707	533496	137205		79.5		G6	186 GAPDH PBMC CD21 DNA	Syber FIV gag	Unknown	19.1103	0.107	21595.9	26264.2	6823.31		79.4
H6	186 GAPDH DNA PBMC CD4	Syber FIV gag	Unknown	20.1319	0.0666	2326.76	2018.8	455		79.6		H3	185 PBMC RNA FIV	Syber FIV gag	Unknown	Undetermined						83.2		H6	186 GAPDH PBMC CD8 DNA	Syber FIV gag	Unknown	19.0821	0.12	381301	533496	137205		79.5		H6	186 GAPDH PBMC CD21 DNA	Syber FIV gag	Unknown	19.3087	0.107	34094.9	26264.2	6823.31		79.4
F8	186 GAPDH RNA PBMC CD4	Syber FIV gag	Unknown	27.3243	0.489	8.05623e-09	2.9387e-09	4.43278e-09		80.2		A9	185 PBMC RNA GAPDH	Syber FIV gag	Unknown	21.3266	0.891	17200000000	6130000000	9620000000		79.7		F8	186 GAPDH PBMC CD8 RNA	Syber FIV gag	Unknown	24.2859	0.167	60970000000	98794800000	33738700000		80.4		F8	186 GAPDH PBMC CD21 RNA	Syber FIV gag	Unknown	25.3918	0.19	41289400000	68001100000	29185300000		80
G8	186 GAPDH RNA PBMC CD4	Syber FIV gag	Unknown	28.0999	0.489	4.67926e-10	2.9387e-09	4.43278e-09		79.9		B9	185 PBMC RNA GAPDH	Syber FIV gag	Unknown	19.9874	0.891	789000000	6130000000	9620000000		80.1		G8	186 GAPDH PBMC CD8 RNA	Syber FIV gag	Unknown	24.5407	0.167	109628000000	98794800000	33738700000		80		G8	186 GAPDH PBMC CD21 RNA	Syber FIV gag	Unknown	25.5792	0.19	63562300000	68001100000	29185300000		80
H8	186 GAPDH RNA PBMC CD4	Syber FIV gag	Unknown	28.2285	0.489	2.91952e-10	2.9387e-09	4.43278e-09		79.9		C9	185 PBMC RNA GAPDH	Syber FIV gag	Unknown	19.6397	0.891	354000000	6130000000	9620000000		80.4		H8	186 GAPDH PBMC CD8 RNA	Syber FIV gag	Unknown	24.6004	0.167	125786000000	98794800000	33738700000		80		H8	186 GAPDH PBMC CD21 RNA	Syber FIV gag	Unknown	25.7723	0.19	99151600000	68001100000	29185300000		80
A3	187 FIV DNA PBMC CD4	Syber FIV gag	Unknown	29.8258	0.453	8.32028e-13	1.0021e-11	1.03363e-11		78		A8	186 PBMC DNA GAPDH	Syber FIV gag	Unknown	16.2578	0.269	147000	241000	163000		78.8		A3	187 FIV PBMC CD8 DNA	Syber FIV gag	Unknown	29.6414	0.638	1.38232e+16	3.24172e+16	4.07567e+16		78.2		A3	187 FIV PBMC CD21 DNA	Syber FIV gag	Unknown	30.1969	0.636	2636000000000000	1.81456e+16	2.38591e+16		77.9
G2	187 FIV DNA PBMC CD4	Syber FIV gag	Unknown	29.2083	0.453	8.01922e-12	1.0021e-11	1.03363e-11		78.3		B8	186 PBMC DNA GAPDH	Syber FIV gag	Unknown	16.2568	0.269	147000	241000	163000		79.1		G2	187 FIV PBMC CD8 DNA	Syber FIV gag	Unknown	30.3993	0.638	7.91549e+16	3.24172e+16	4.07567e+16		77.9		G2	187 FIV PBMC CD21 DNA	Syber FIV gag	Unknown	31.4351	0.636	4.56196e+16	1.81456e+16	2.38591e+16		78.2
H2	187 FIV DNA PBMC CD4	Syber FIV gag	Unknown	28.9432	0.453	2.12117e-11	1.0021e-11	1.03363e-11		78		H7	186 PBMC DNA GAPDH	Syber FIV gag	Unknown	16.7232	0.269	430000	241000	163000		79.1		H2	187 FIV PBMC CD8 DNA	Syber FIV gag	Unknown	29.1316	0.638	4273420000000000	3.24172e+16	4.07567e+16		77.9		H2	187 FIV PBMC CD21 DNA	Syber FIV gag	Unknown	30.567	0.636	6181150000000000	1.81456e+16	2.38591e+16		78.2
F4	187 FIV RNA PBMC CD4	Syber FIV gag	Unknown	34.5737		2.26288e-20				78.9		A5	186 PBMC RNA FIV	Syber FIV gag	Unknown	Undetermined					Noisy BL	75.5		F4	187 FIV PBMC CD8 RNA	Syber FIV gag	Unknown	Undetermined					Noisy BL	71.2		F4	187 FIV PBMC CD21 RNA	Syber FIV gag	Unknown	Undetermined					Noisy BL	76.4
G4	187 FIV RNA PBMC CD4	Syber FIV gag	Unknown	Undetermined					Noisy BL	78.6		B5	186 PBMC RNA FIV	Syber FIV gag	Unknown	Undetermined					Noisy BL	77		G4	187 FIV PBMC CD8 RNA	Syber FIV gag	Unknown	Undetermined					Noisy BL	78.5		G4	187 FIV PBMC CD21 RNA	Syber FIV gag	Unknown	Undetermined						72
H4	187 FIV RNA PBMC CD4	Syber FIV gag	Unknown	Undetermined						71		C5	186 PBMC RNA FIV	Syber FIV gag	Unknown	Undetermined						70.9		H4	187 FIV PBMC CD8 RNA	Syber FIV gag	Unknown	Undetermined					Noisy BL	77.3		H4	187 FIV PBMC CD21 RNA	Syber FIV gag	Unknown	Undetermined						77
B7	187 GAPDH DNA PBMC CD4	Syber FIV gag	Unknown	18.5986	0.106	645597	1057360	358196		79.6		B10	186 PBMC RNA GAPDH	Syber FIV gag	Unknown	25.6296	0.45	346000000000000	154000000000000	166000000000000		80.1		B7	187 GAPDH PBMC CD8 DNA	Syber FIV gag	Unknown	19.117	0.305	413245	223909	165532		79.5		B7	187 GAPDH PBMC CD21 DNA	Syber FIV gag	Unknown	19.1109	0.203	21625.6	14420	6656.43		79.4
C7	187 GAPDH DNA PBMC CD4	Syber FIV gag	Unknown	18.4085	0.106	1297080	1057360	358196		79.6		C10	186 PBMC RNA GAPDH	Syber FIV gag	Unknown	24.8134	0.45	52900000000000	154000000000000	166000000000000		80.1		C7	187 GAPDH PBMC CD8 DNA	Syber FIV gag	Unknown	18.6824	0.305	151930	223909	165532		79.7		C7	187 GAPDH PBMC CD21 DNA	Syber FIV gag	Unknown	18.7054	0.203	8500.44	14420	6656.43		79.8
D7	187 GAPDH DNA PBMC CD4	Syber FIV gag	Unknown	18.4231	0.106	1229390	1057360	358196		79.9		D10	186 PBMC RNA GAPDH	Syber FIV gag	Unknown	24.8945	0.45	63700000000000	154000000000000	166000000000000		80.1		D7	187 GAPDH PBMC CD8 DNA	Syber FIV gag	Unknown	18.5284	0.305	106552	223909	165532		79.7		D7	187 GAPDH PBMC CD21 DNA	Syber FIV gag	Unknown	18.8944	0.203	13133.9	14420	6656.43		79.8
A9	187 GAPDH RNA PBMC CD4	Syber FIV gag	Unknown	23.8186	0.726	0.0031068	0.212356	0.202		79.9		A3	186 PMBC DNA FIV	Syber FIV gag	Unknown	26.5203	0.106	2690000000000000	2640000000000000	621000000000000		77.6		A9	187 GAPDH PBMC CD8 RNA	Syber FIV gag	Unknown	26.2092	0.405	5109220000000	2534050000000	2274310000000		79.7		A9	187 GAPDH PBMC CD21 RNA	Syber FIV gag	Unknown	25.2665	0.384	30940000000	14819700000	13971800000		79.8
B9	187 GAPDH RNA PBMC CD4	Syber FIV gag	Unknown	22.6475	0.726	0.228199	0.212356	0.202		79.9		G2	186 PMBC DNA FIV	Syber FIV gag	Unknown	26.5991	0.106	3230000000000000	2640000000000000	621000000000000		77.6		B9	187 GAPDH PBMC CD8 RNA	Syber FIV gag	Unknown	25.7293	0.405	1692370000000	2534050000000	2274310000000		79.7		B9	187 GAPDH PBMC CD21 RNA	Syber FIV gag	Unknown	24.6404	0.384	7318620000	14819700000	13971800000		80
C9	187 GAPDH RNA PBMC CD4	Syber FIV gag	Unknown	22.4907	0.726	0.405761	0.212356	0.202		80.2		H2	186 PMBC DNA FIV	Syber FIV gag	Unknown	26.3889	0.106	1990000000000000	2640000000000000	621000000000000		77.6		C9	187 GAPDH PBMC CD8 RNA	Syber FIV gag	Unknown	25.4042	0.405	800547000000	2534050000000	2274310000000		80		C9	187 GAPDH PBMC CD21 RNA	Syber FIV gag	Unknown	24.5684	0.384	6200340000	14819700000	13971800000		80
A1	FIV NTC	Syber FIV gag	NTC	Undetermined						88.8		B3	187 PBMC DNA FIV	Syber FIV gag	Unknown	27.8906	0.294	6.32e+16	4.1e+16	2.32e+16		77.6		A1	FIV NTC	Syber FIV gag	NTC	Undetermined						85.3		A1	FIV NTC	Syber FIV gag	NTC	Undetermined						81
A5	FIV RT-	Syber FIV gag	Unknown	Undetermined						79.3		C3	187 PBMC DNA FIV	Syber FIV gag	Unknown	27.722	0.294	4.28e+16	4.1e+16	2.32e+16		77.6		A5	FIV RT-	Syber FIV gag	Unknown	Undetermined						72.8		A5	FIV RT-	Syber FIV gag	Unknown	Undetermined						87.5
B5	FIV RT-	Syber FIV gag	Unknown	Undetermined						74.6		D3	187 PBMC DNA FIV	Syber FIV gag	Unknown	27.3179	0.294	1.69e+16	4.1e+16	2.32e+16		77.9		B5	FIV RT-	Syber FIV gag	Unknown	Undetermined						75.2		B5	FIV RT-	Syber FIV gag	Unknown	Undetermined						74.9
C5	FIV RT-	Syber FIV gag	Unknown	Undetermined						77.4		C8	187 PBMC DNA GAPDH	Syber FIV gag	Unknown	16.2513	0.0252	145000	137000	7950		79.4		C5	FIV RT-	Syber FIV gag	Unknown	Undetermined						74.9		C5	FIV RT-	Syber FIV gag	Unknown	Undetermined						88.1
B1	FIV STD 10E6	Syber FIV gag	Standard	21.6172		10				78.6		D8	187 PBMC DNA GAPDH	Syber FIV gag	Unknown	16.2257	0.0252	137000	137000	7950		79.4		B1	FIV STD 10E6	Syber FIV gag	Standard	20.535		10000000				78.5		B1	FIV STD 10E6	Syber FIV gag	Standard	23.3897		10000000				78.5
D5	GAPDH NTC	Syber FIV gag	NTC	Undetermined						78.3		E8	187 PBMC DNA GAPDH	Syber FIV gag	Unknown	16.2008	0.0252	129000	137000	7950		79.4		D5	GAPDH NTC	Syber FIV gag	NTC	Undetermined						88.2		D5	GAPDH NTC	Syber FIV gag	NTC	Undetermined						70.8
D9	GAPDH RT-	Syber FIV gag	Unknown	Undetermined					Noisy BL	83.9		D5	187 PBMC RNA FIV	Syber FIV gag	Unknown	Undetermined					Noisy BL	79.1		D9	GAPDH RT-	Syber FIV gag	Unknown	Undetermined					Noisy BL	75.8		D9	GAPDH RT-	Syber FIV gag	Unknown	Undetermined					Noisy BL	76.4
E9	GAPDH RT-	Syber FIV gag	Unknown	Undetermined					Noisy BL	72.2		E5	187 PBMC RNA FIV	Syber FIV gag	Unknown	Undetermined					Noisy BL	72.1		E9	GAPDH RT-	Syber FIV gag	Unknown	Undetermined					Noisy BL	76.7		E9	GAPDH RT-	Syber FIV gag	Unknown	Undetermined					Noisy BL	70.5
F9	GAPDH RT-	Syber FIV gag	Unknown	Undetermined					Noisy BL	87.5		F5	187 PBMC RNA FIV	Syber FIV gag	Unknown	Undetermined					Noisy BL	78.8		F9	GAPDH RT-	Syber FIV gag	Unknown	Undetermined					Noisy BL	70.6		F9	GAPDH RT-	Syber FIV gag	Unknown	Undetermined					Noisy BL	70.5
E5	GAPDH STD 10E6	Syber FIV gag	Standard	17.8518		10000000				80.5		E10	187 PBMC RNA GAPDH	Syber FIV gag	Unknown	22.052	0.538	91600000000	443000000000	518000000000		80.4		E5	GAPDH STD 10E6	Syber FIV gag	Standard	20.4666		10000000				80.4		E5	GAPDH STD 10E6	Syber FIV gag	Standard	20.1622		10000000				80.3
												F10	187 PBMC RNA GAPDH	Syber FIV gag	Unknown	22.3907	0.538	200000000000	443000000000	518000000000		80.4
												G10	187 PBMC RNA GAPDH	Syber FIV gag	Unknown	23.1063	0.538	1040000000000	443000000000	518000000000		80.4
												A1	FIV NTC	Syber FIV gag	NTC	Undetermined						71.8
												B1	FIV STD	Syber FIV gag	Standard	20.2314		10000000				78.5
												C6	GAPDH STD 10E6	Syber FIV gag	Standard	15.9488		10000000				80.4
												B6	NTC GAPDH	Syber FIV gag	NTC	Undetermined					Noisy BL	72.8
												A6	RT- FIV	Syber FIV gag	Unknown	Undetermined					Noisy BL	73.9
												G5	RT- FIV	Syber FIV gag	Unknown	36.9556		7.34e+25				78.5
												H5	RT- FIV	Syber FIV gag	Unknown	Undetermined						80.4
												A11	RT- GAPDH	Syber FIV gag	Unknown	Undetermined						81.3
												B11	RT- GAPDH	Syber FIV gag	Unknown	Undetermined						82.6
[truncated: 98 more columns]
